# Supplementary material for: Tipping the Balance: Vitamin D Inadequacy in Children Impacts the Major Gut Bacterial Phyla
Source: Biomedicines. 2022 Jan 26;10(2):278. doi: 10.3390/biomedicines10020278 (PMC8869474; doi:10.3390/biomedicines10020278)
Supplement: Supplementary file 1 [file biomedicines-10-00278-s001.zip]

Archive with 1 entries (1 files):
- biomedicines-1531365-supplementary.pdf
